# Supplementary material for: Newly-Obtained Two Organic-Inorganic Hybrid Compounds Based on Potassium Peroxidomolybdate and Dicarboxypyridinic Acid: Structure Determination, Catalytic Properties, and Cytotoxic Effects of Eight Peroxidomolybdates in Colon and Hepatic Cancer Cells
Source: Materials (Basel). 2021 Dec 29;15(1):241. doi: 10.3390/ma15010241 (PMC8746204; doi:10.3390/ma15010241)
Supplement: Supplementary file 1 [file materials-15-00241-s001.zip]

Archive with 1 entries (1 files):
- materials-1480475-supplementary.pdf
